# Supplementary material for: Testosterone Serum Levels Are Related to Sperm DNA Fragmentation Index Reduction after FSH Administration in Males with Idiopathic Infertility
Source: Biomedicines. 2022 Oct 17;10(10):2599. doi: 10.3390/biomedicines10102599 (PMC9599665; doi:10.3390/biomedicines10102599)
Supplement: Supplementary file 1 [file biomedicines-10-02599-s001.zip]

Archive with 1 entries (1 files):
- biomedicines-1872409-supplementary.pdf
